# Supplementary material for: Efficacy of a Low-FODMAP Diet on the Severity of Gastrointestinal Symptoms and Quality of Life in the Treatment of Gastrointestinal Disorders—A Systematic Review of Randomized Controlled Trials
Source: Nutrients. 2025 Jun 19;17(12):2045. doi: 10.3390/nu17122045 (PMC12196412; doi:10.3390/nu17122045)
Supplement: Supplementary file 1 [file nutrients-17-02045-s001.zip]

Archive with 1 entries (1 files):
- nutrients-3688356-supplementary.pdf
